# Supplementary material for: Correlative light electron ion microscopy reveals in vivo localisation of bedaquiline in Mycobacterium tuberculosis–infected lungs
Source: PLoS Biol. 2020 Dec 31;18(12):e3000879. doi: 10.1371/journal.pbio.3000879 (PMC7810513; doi:10.1371/journal.pbio.3000879)
Supplement: S1 Data — BDQ, bedaquiline; LD, lipid droplet. (XLSX) [file pbio.3000879.s006.xlsx]

## Sheet: Fig. 2E
	Bromine [79Br] signature by NanoSIMS in total Mtb population BDQ treated Vs CTRL				Normalised 79Br- (BDQ) Signal per lipid droplet, mean pixel intensity (AU)				Normalised 79Br- (BDQ) Signal per bacteria, mean pixel intensity (AU)
	untreated	BDQ treated			BDQ treated	untreated			CTRL inLD	CTRL outLD	BDQ treated inLD	BDQ treated outLD
	0.0983714	1.14755			11.815	0.231			0.304997	0.0983714	1.79206	0.525204
	0.0847809	2.69711			9.18	0			0.165818	0.0847809	2.10971	0.471673
	0.144913	3.68415			6.32	0.16			0.105641	0.144913	2.68099	0.936919
	0.14615	2.11186			8.522	0.212			0.153135	0.14615	2.09569	0.94427
	0.0793855	0.939046			8.893	0			0.246577	0.0793855	3.60214	1.41179
	0.322738	3.16852			4.373	0.042			0.0850221	0.322738	1.71079	1.36485
	0.125518	2.74181			4.157	0.168			0.124035	0.125518	5.54802	1.74878
	0.328097	2.28814			5.082	0.454			0.0863276	0.328097	9.39767	1.57217
	0.111276	2.72552			2.493	0			0.172365	0.111276	3.13633	4.2585
	0.109176	0.882447			1.32	0.269			0.107434	0.109176	1.04114	1.52282
	0.141735	1.21051			1.938	0.074			0.0924711	0.141735	1.59088	0.961385
	0.068733	2.04011			6.235	0			0.174192	0.068733	2.32526	0.497082
	0.0770341	1.14034			6.564	0			0.10952	0.0770341	1.66115	0.389467
	0.0596525	2.83602			5.323	0.056			0.478242	0.0596525	0.317796	1.52495
	0.187906	0.936453			7.64	0			0.396417	0.187906	0.510813	1.92062
	0.0959269	1.31957			6.537	0.088			0.299375	0.0959269	0.885805	0.563621
	0.225105	1.23665			5.611	0			0.101639	0.225105	1.08566	0.837612
	0.0366784	0.486107			8.321	0			0.243509	0.0366784	1.94785	0.436625
	0.178362	0.402725			7.089	0.261			0.220781	0.178362	1.01304	0.908597
	0.071934	1.08059			4.942	0.166			0.134902	0.071934	0.563011	1.48115
	0.22487	1.07594			8.531	0.103			0.135979	0.22487	0.941419	0.513791
	0.102311	0.55838			5.884	0			0.152928	0.102311	2.33125	1.09896
	0.105624	1.55534			6.941	0			0.110609	0.105624	0.701129	2.12645
	0.0413914	1.12373			7.81	0			0.180234	0.0413914	1.3823	1.10315
	0.237668	1.22034			8.258	0			0.112011	0.237668	2.13683	0.60171
	0.166778	3.12758			15.591	0			0.0557695	0.166778	1.1137	0.601304
	0.216179	2.09935			15.992	0.047			0.14763	0.216179	1.11737	1.49248
	0.167937	1.74646			10.826	0			0.137399	0.167937	1.78821	0.786015
	0.219784	2.53008			7.14	0.037				0.219784	2.59648	1.09371
	0.12375	2.67911			8.494	0.112				0.12375	1.1189	1.6561
	0.171227	4.3965			8.881	0				0.171227	1.68043	1.47081
	0.0972763	2.88798			11.778	0.109				0.0972763	1.65571	1.09852
	0.109498	0.739207			11.575	0.13				0.109498	2.49961	1.37568
	0.199801	1.7947			15.398	0.615				0.199801	1.41352	1.81883
	0.280188	2.83163			14.062	0				0.280188	1.21987	2.82547
	0.125888	1.72949			10.324	0.08				0.125888	2.28836	2.15608
	0.0270095	1.72949			9.113	0				0.0270095	1.05929	3.11281
	0.163004	2.56647			9.726	0.058				0.163004	0.82352	0.431474
	0.161901	4.85732			0.177	0				0.161901	0.863595	0.959907
	0.270714	1.2361			1.368	0.111				0.270714	1.44591	1.05391
	0.0797341	1.68955			9.412	0.121				0.0797341	2.20492	1.27805
	0.0874145	1.0746			9.601	0.064				0.0874145	1.59102	1.892
	0.164695	1.81145			6.611	0.065				0.164695	2.88041	0.753489
	0.0896572	1.33493			8.283	0.036				0.0896572	0.992981	1.31868
	0.0825384	0.601111			7.735	0.123				0.0825384	1.6617	0.582385
	0.0710654	1.91822			6.21	0.196				0.0710654	0.884139	3.00187
	0.133176	1.70746			6.149	0.148				0.133176	1.90555	0.418433
	0.242162	2.05961			6.063	0.332				0.242162	0.808025	0.280113
	0.0961463	0.744985			6.739	0				0.0961463	0.956628	0.529881
	0.052932	1.44499			6.029	0.143				0.052932	1.15331	0.934759
	0.0357245	0.890207			7.543	0.098				0.0357245	1.0741	0.711314
	0.121233	1.38367			7.137	0.333				0.121233	2.74774	0.519952
	0.0844876	1.02122			9.498	0				0.0844876	0.356175	1.04437
	0.148247	0.576923			7.512	0.059				0.148247	2.10301	0.687256
	0.0347196	0.457489			5.178	0.037				0.0347196	2.01611	1.12141
	0.0630231	2.28489			10.668	0.089				0.0630231	0.403995	0.968402
	0.253943	0.569867			8.471	0.036				0.253943	1.26275	0.628782
	0.148137	0.773169			0.092	0.086				0.148137	1.03991	0.568773
	0.187497	1.21376			3.288	0.075				0.187497	2.4165	0.781553
	0.206669	1.06011			4.776	0				0.206669	1.75913	0.883046
	0.0215093	1.58538			7.253	0.085				0.0215093	2.29586	0.493404
	0.0212789	1.07232			6.33	0				0.0212789	2.62905	1.5654
	0.316979	0.460354			6.736	0				0.316979	1.0322	0.773595
	0.0604732	1.32543			7.026	0				0.0604732	0.84883	1.12149
	0.0964413	1.01731			8.542	0				0.0964413	1.23318	1.29727
	0.129352	0.769977			3.03	0.128				0.129352		2.40979
	0.0934699	2.22914			3.87	0.243				0.0934699		0.887774
	0.0627459	0.818675			6.376	0.178				0.0627459		0.922997
	0.140402	0.798229			5.554	0.108				0.140402		0.444901
	0.189167	0.694274			4.652	0.113				0.189167		2.8081
	0.0594133	0.509257			7.343	0.152				0.0594133		1.00389
	0.125334	0.856397			6.777	0.15				0.125334		0.866043
	0.119377	0.710695			7.623	0.165				0.119377		0.561927
	0.110809	0.86308			7.799	0.168				0.110809		0.713209
	0.0807949	1.60305			5.29	0.111				0.0807949		1.18025
	0.075967	1.19304			5.282	0				0.075967
	0.150428	0.680063			7.983	0.274				0.150428
	0.180331	1.10654			7.043	0.106				0.180331
	0.0923117	0.777099			7.134	0.163				0.0923117
	0.13765	1.27426			6.641	0.232				0.13765
	0.164937	0.981538			6.194	0.093				0.164937
	0.191759	0.960019			6.74	0.135				0.191759
	0.262685	1.70867			6.293	0.103				0.262685
	0.175464	1.019			6.969	0.124				0.175464
	0.213732	1.00634			3.509	0.088				0.213732
	0.0379501	1.33364			6.505	0.027				0.0379501
	0.0822627	1.1152			6.377	0.574				0.0822627
	0.153163	1.25914			5.342	0				0.153163
	0.198563	1.72437			8.705	0				0.198563
	0.0747644	1.87108			7.219	0.232				0.0747644
	0.130986	0.678281			7.787	0.057				0.130986
	0.240865	0.946431			6.374	0				0.240865
	0.148675	1.07748			5.61	0.522				0.148675
	0.09697	1.7759			7.295	0.173				0.09697
	0.103663	0.933977			9.323	0.114				0.103663
	0.026698	0.898135			6.51	0.13				0.026698
	0.0816353	1.18449			7.085	0.249				0.0816353
	0.067703	1.34337			4.929	0.2				0.067703
	0.0732625	0.615483			6.804	0				0.0732625
	0	6.40486			8.523	0.343				0
	0.043448	0.682534			0	0.128				0.043448
	0.0366357	1.60669			5.444	0.046				0.0366357
	0.671199	2.29532			3.649	0.06				0.671199
	0.124589	1.38008			6.539	0				0.124589
	0.139523	2.64456			7.095	0.079				0.139523
	0.126924	2.16791			7.419	0.783				0.126924
	0.133022	0.678391			5.847	0.12				0.133022
	0.0315463	1.773			8.109	0.128				0.0315463
	0.0503716	1.2406			7.424	0.372				0.0503716
	0.0859174	0.848547			5.725	0.191				0.0859174
	0.0859174	0.781352			0.291	0.111				0.0859174
	0.0730442	0.844501			8.759	0.051				0.0730442
	0.131562	0.8182			8.708	0.217				0.131562
	0.0431716	0.789885			11.363	0.076				0.0431716
	0.304997	2.50668			8.149	0.061		plotted
	0.165818	3.26778			8.818	0.086		mean	0.172677	0.130319	1.74539	1.16813
	0.105641	1.56798			7.234	0.058		STDEV	0.0977963	0.0866246	1.3037	0.733598
	0.153135	1.67609			10.214	0.131		median	0.142515	0.115326	1.59088	0.961385
	0.246577	1.48104			7.741	0
	0.0850221	2.92769			11.807	0.066
	0.124035	2.26702			1.538	0.096
	0.0863276	2.01459			13.895	0
	0.172365	0.230434			14.559	0.172
	0.107434	0.648057			8.577	0
	0.0924711	2.74774			11.319	0.151
	0.174192	0.356175			0.118	0.101
	0.10952	2.10301			0.299	0.06
	0.478242	0.628782			1.471	0.06
	0.396417	0.568773			0.112	0.163
	0.299375	0.781553			4.852	0.135
	0.101639	0.883046			18.384	0.081
	0.243509	0.493404			0.042	0
	0.220781	1.5654			18.8	0.084
	0.134902	0.773595			14.809	0.153
	0.135979	1.12149			17.407	0.171
	0.152928	1.29727			19.974	0.192
	0.110609	1.13914			8.782	0.174
	0.180234	1.64142			8.942	0.112
	0.112011	1.45348			14.439	0.162
	0.0557695	1.22093			0.588	0.117
	0.14763	1.5423			4.82	0.121
	0.137399	1.53032			1.272	0.348
		0.752513			11.046	0.061
		2.25826			22.174	0.07
		1.47023			8.095	0
		0.997968			6.831	0
		2.32897			2.708	0
		1.0331			7.045	0.237
		1.06938			15.451	0.257
		2.0887			21.741	0.165
		0.84535			8.061	0.134
		1.19758			5.771	0.247
		2.55242			7.678	0.285
		1.44781			7.678	0
		1.91891			6.466	0.192
		0.856798			6.676	0.121
		1.12279			6.085	0.191
		1.09357			6.437	0.499
		1.78769			7.312	0.302
		1.06834			6.299	0.169
		1.4556			7.27	0.236
		2.00043			7.113	0.303
		0.595028			7.304	0.114
		0.922292			7.712	0.292
		0.789878			6.568	0.294
		1.07184			6.141	0.117
		1.93173			6.462	0.155
		2.2617			4.822	0.047
		2.40133			5.307	0
		0.805399			7.497	0.096
		2.2617			2.107	0.056
		2.40133			2.928	0.09
		0.805399			7.23	0.132
		1.13316			7.416	0.052
		1.77302			4.978	0.151
		1.33422			8.141	0.167
		1.10739			6.35	0.133
		0.784036			8.74	0.126
		0.402441			7.555	0.174
		0.764267			10.602	0.235
		0.932983			1.913	0.123
		1.09922			7.736	0.188
		0.421816			8.13	0.224
		0.663935			9.733	0.196
		0.669584			9.227	0.186
		0.828214			8.663	0.484
		0.687918			8.624	0.166
		0.426084			7.065	0.127
		1.11439			8.706	0.131
		1.76393			8.552	0.045
		0.809625			9.662	0.676
		1.3565			10.026	0.207
		1.19675			4.158	0.148
		1.51203			9.947	0.17
		0.699537			8.55	0
		0.549513			7.477	0.584
		0.916338			8.453	0.19
		1.05999			8.681	0.157
		0.510997			5.762	0.182
		1.34712			5.291	0.254
		1.39239			8.28	0
		1.25169			7.681	0.133
		1.23001			3.804	0.31
		1.2923			7.763	0.241
		0.892895			7.546	0.348
		0.602281			6.956	0.253
		2.9881			8.166	0.213
		0.62919			8.887	0.148
		0.439241			12.931	0.209
		0.428424			0.244	0.211
		0.296132			0	0.143
		1.8194			11.306	0.162
		2.72181			15.395	0.464
		2.27985			6.361	0.227
		1.55807			4.85	1.511
		1.64244			4.473	0.227
		5.24393			8.449	0.116
		0.898056			8.204	0.274
		8.98798			11.924	0.656
		0.556631			7.934	0.297
		0.525204			0.815	0.414
		0.471673			12.056	0.194
		0.936919			4.146	0.331
		0.94427			7.662	0.192
		1.41179			6.339	0.327
		1.36485			5.579	0.287
		1.74878			10.033	0.205
		1.57217			10.085	0.309
		4.2585			10.517	0.452
		1.79206			11.605	0.436
		2.10971			11.514	0.277
		1.52282			9.425	0.223
		2.68099			9.426	0.243
		0.961385			9.645	0.193
		0.497082			7.859	0.149
		0.389467			9.351	0.053
		1.52495			9.856	0.298
		1.92062			9.672	0.178
		0.563621			9.96	0.22
		0.837612			8.604	0.215
		0.436625			10.221	0.532
		0.908597			10.313	0.106
		1.48115			10.097	0.215
		2.09569			7.359	0.19
		3.60214			7.392	0.425
		1.71079			8.042	0.226
		0.513791			8.553	0.177
		1.09896			8.825	0.134
		5.54802			9.484	0.226
		9.39767			8.975	0.206
		3.13633			8.569	0.498
		1.04114			9.711	0.285
		1.59088			8.388	0.248
		2.32526			10.263	0.204
		1.66115			5.117	0.219
		0.317796			9.141	0.154
		3.90741			3.03	0.057
		0.977007			7.859	0.285
		0.536305			5.135	0.179
		1.06347			3.396	0.424
		1.12724			9.508	0.734
		1.55098			6.471	0
		2.57114			6.314	0.131
		1.42791			6.348	0.085
		2.59578			3.706	0.082
		2.57105			9.357	0.111
		1.66844			8.91	0.132
		1.40294			1.257	0.054
		2.18027			7.208	0.045
		2.25149			8.833	0.204
		0.830301			11.516	0.037
		1.9646			6.092	0.043
		0.862599			7.817	0.112
		0.955346			5.243	0.356
		1.08488			8.895	0.247
		1.32084			7.139	0.586
		2.03376			7.524	0.252
		0.680452			14.643	0
		1.65914			8.016	0.317
		1.50981			10.075	0.134
		8.5382			8.68
		0.760194			9.891
		2.78013			26.6
		1.00487			0.824
		1.6727			7.935
		1.24988			7.462
		2.06127			5.798
		1.72718			8.458
		3.17286			18.473
		1.55506			6.148
		2.46934			5.859
		2.763			6.819
		2.7342			3.749
		1.19398			4.163
		2.82724			8.683
		0.974193			4.254
		1.15212			8.105
		2.39426			3.97
		1.70392			5.022
		2.13342			10.844
		1.52839			5.372
		1.34718			7.555
		1.64428			4.756
		0.928461			9.114
		0.921523			6.555
		1.2717			5.708
		0.449474			2.409
		0.386706			5.458
		1.63974			7.241
		1.85651			6.867
		1.26746			5.646
		0.475293			6.632
		0.66843			5.829
		0.675826			5.45
		0.933336			3.591
		0.947288			2.707
		0.771231			8.561
		1.1185			10.332
		1.29757			3.531
		0.709065			8.617
		0.572003			9.525
		0.837158			3.861
		0.445847			6.169
		0.995148			6.388
		0.401347			3.654
		0.649188			6.145
		0.395832			6.533
		1.09644			10.101
		0.365062			8.002
		0.84087			8.129
					5.616
plotted					7.955
mean	0.138671	1.49968			5.121
STDEV	0.090173	1.13419			4.321
median	0.124312	1.21705			3.481
					23.691
					5.924
					17.197
					29.025
					0.516
					3.823
					6.929
					8.846
					5.253
					4.296
					6.963
					7.023
					4.971
					5.882
					5.594
					5.647
					4.356
					7.61
					6.471
					4.785
					8.303
					3.917
					8.516
					8.803
					9.049
					6.88
					8.913
					8.755
					8.488
					8.041
					9.005
					8.339
					8.297
					7.31
					7.008
					5.884
					6.598
					5.571
					5.178
					5.924
					6.486
					6.254
					2.465
					4.637
					4.205
					5.5
					3.051
					1.821
					6.002
					2.92
					1.477
					7.869
					5.601
					1.823
					5.718
					6.029
					7.127
					7.148
					5.501
					4.1
					5.178
					3.65
					7.845
					8.758
					6.593
					8.142
					6.734
					7.179
					8.301
					8.381
					5.978
					7.349
					9.12
					8.192
					7.59
					8.898
					17.14
					16.356
					18.877
					19.091
					10.672
					15.271
					4.533
					10.208
					7.928
					7.847
					12.625
					11.824
					13.333
					4.065
					9.478
					0.395
					1.948
					13.047
					7.318
					9.234
					4.574
					5.763
					8.277
					7.949
					7.359
					9.627
					4.635
					6.369
					7.494
					7.424
					6.924
					7.584
					6.911
					7.11
					7.626
					8.473
					8.828
					6.896
					5.883
					8.198
					10.469
					8.743
					8.595
					8.38
					11.075
					10.574
					9.325
					6.292
					3.616
					5.645
					9.165
					7.877
					4.969
					1.954
					10.646
					10.938
					9.966
					6.455
					10.577
					10.712
					9.443
					4.687
					6.26
					5.143
					7.513
					13.908
					6.611
					6.158
					10.245
					6.765
					5.762
					1.725
					1.133
					5.967
					7.6
					13.611
					6.398
					6.396
					2.147
					6.994
					4.11
					7.314
					2.152
					9.97
					7.856
					5.604
					6.096
					5.59
					3.72
					12.878
					7.142
					5.89
					6.923
					5.031
					4.431
					1.584
					5.725
					7.108
					6.664
					5.835
					7.637
					4.721
					6.034
					8.099
					3.703
					6.269
					8.177
					18.442
					11.788
					10.088
					17.279
					7.358
					6.93
					6.822
					4.357
					6.879
					5.339
					5.144
					5.498
					6.472
					8.443
					6.882
					6.077
					6.573
					6.438
					5.805
					6.376
					2.501
					7.347
					4.698
					2.898
					5.88
					6.62
					4.157
					7.618
					7.225
					5.414
					6.157
					11.395
					5.14
					6.002
					4.579
					6.118
					6.301
					6.007
					6.66
					4.968
					6.728
					4.744
					4.482
					6.36
					2.958
					6.392
					4.048
					7.444
					2.106
					7.263
					11.56
					6.683
					7.175
					6.882
					6.842
					7.148
					5.367
					7.756
					6.716
					7.082
					7.389
					6.34
					7.487
					7.937
					6.348
					5.475
					3.857
					7.117
					4.586
					7.189
					1.54
					6.155
					5.072
					4.672
					5.914
					5.344
					5.059
					7.539
					3.372
					6.686
					5.169
					5.053
					8.83
					8.318
					7.564
					4.365
					7.228
					6.688
					3.849
					9.02
					7.206
					6.746
					6.934
					4.999
					7.478
					6.706
					8.89
					8.614
					5.366
					6.078
					6.509
					5.855
					7.403
					5.469
					5.22
					5.883
					6.393
					7.486
					4.312
					6.743
					4.104
					3.632
					6.45
					0.614
					6.727
					4.154
					3.414
					7.148
					0.585
					0.099
					12.316
					12.694
					19.019
					16.271
					10.35
					17.505
					0.052
					0.131
					0.103
					0.092
					8.911
					1.006
					4.738
					0.165
					13.463
					0.308
					2.654
					14.615
					12.078
					11.277
					16.063
					6.113
					6.925
					0.277
					11.064
					5.687
					9.328
					6.205
					5.699
					12.544
					0.307
					6.507
					8.735
					12.483
					10.169
					0.085
					3.156
					9.828
					9.397
					0.456
					7.092
					10.481
					8.231
					4.885
					8.34
					5.46
					19.39
					4.053
					8.12
					2.85
					7.002
					7.706
					6.311
					1.484
					4.352
					2.072
					7.588
					1.596
					0.785
					7.487
					8.805
					8.777
					8.187
					7.647
					7.675
					7.71
					8.867
					7.818
					0.329
					5.162
					6.748
					7.67
					7.225
					9.278
					8.407
					7.857
					7.188
					6.575
					6.456
					6.15
					7.225
					6.719
					5.759
					7.415
					8.821
					7.739
					8.871
					8.186
					7.892
					3.333
					10.373
					6.81
					7.53
					7.921
					7.986
					9.107
					12.334
					6.53
					9.225
					1.458
					8.087
					7.145
					6.184
					6.681
					4.926
					8.251
					6.121
					4.348
					7.606
					6.168
					1.564
					6.411
					3.299
					10.989
					7.056
					8.3
					5.255
					9.213
					4.972
					9.184
					7.994
					7.989
					6.532
					6.626
					3.853
					8.098
					4.266
					6.125
					6.014
					7.472
					5.188
					6.711
					7.295
					7.234
					8.562
					8.791
					6.716
					4.928
					6.744
					5.871
					9.189
					5.262
					9.769
					5.835
					7.315
					7.326
					6.621
					8.004
					8.855
					12.353
					9.755
					9.173
					6.74
					0.475
					7.551
					2.458
					6.844
					7.782
					8.78
					7.961
					6.388
					6.918
					0.228
					1.915
					8.995
					4.667
					6.055
					7.054
					6.963
					4.028
					6.455
					7.936
					7.068
					6.042
					7.072
					6.619
					6.59
					5.873
					7.124
					5.227
					5.151
					6.888
					5.242
					6.452
					6.78
					7.486
					7.911
					4.817
					4.418
					5.228
					7.296
					9.355
					4.623
					5.263
					6.767
					4.646
					6.225
					6.19
					9.566
					7.81
					8.811
					9.725
					8.77
					7.535
					8.459
					4.701
					7.311
					8.338
					1.456
					0.063
					9.109
					8.521
					4.497
					1.922
					7.743
					2.83
					17.456
					14.757
					14.363
					14.449
					12.727
					0.221
					0.205
					7.973
					9.153
					6.562
					0.182
					10.644
					0.869
					14.519
					9.157
					7.906
					8.512
					10.38
					9.395
					4.806
					5.861
					4.971
					11.589
					8.022
					9.295
					7.961
					9.779
					9.028
					8.865
					7.91
					6.064
					5.3
					7.874
					8.699
					3.035
					7.292
					4.954
					6.355
					9.973
					9.506
					6.419
					7.467
					10.004
					6.483
					8.612
					9.762
					8.682
					8.666
					7.126
					7.354
					9.196
					8.034
					8.157
					8.62
					4.138
					7.426
					6.149
					5.689
					5.197
					7.687
					6.298
					6.579
					5.296
					7.135
					7.571
					7.302
					5.801
					5.986
					7.173
					4.654
					7.272
					5.411
					4.621
					7.275
					6.16
					4.463
					4.489
					5.669
					3.484
					4.604
					5.52
					4.826
					4.518
					6.352
					3.296
					5.797
					5.099
					3.235
					5.111
					6.227
					2.613
					6.919
					3.479
					4.545
					7.996
					6.429
					6.741
					7.581
					7.868
					4.891
					5.193
					16.344
					14.93
					0.267
					20.502
					19.217
					10.56
					8.8
					10.589
					10.075
					11.832
					19.681
					14.239
					13.301
					0.182
					0.994
					17.15
					13.164
					17.776
					13.371
					14.886
					11.256
					13.214
					6.987
					12.952
					12.22
					13.886
					16.946
					18.25
					8.847
					13.179
					18.786
					15.586
					14.201
					3.852
					6.097
					7.27
					6.604
					10.318
					1.801
					8.149
					9.531
					5.683
					2.24
					2.478
					6.553
					2.847
					2.082
					0.584
					6.433
					2.596
					7.354
					6.301
					7.446
					5.165
					3.772
					4.86
					5.433
					2.677
					2.621
					5.01
					4.355
					4.651
					1.78
					7.876
					7.06
					0.579
					3.109
					6.027
					4.517
					2.742
					3.218
					2.513
					6.229
					5.225
					5.442
					0.252
					0.22
					0.648
					5.436
					0.384
					5.499
					4.304
					7.401
					4.552
					2.445
					0.426
					2.691
					7.017
					4.68
					3.058
					3.449
					4.178
					6.05
					7.072
					5.285
					3.115
					4.367
					3.334
					4.14
					4.753
					6.987
					5.472
					4.17
					2.961
					4.094
					5.085
					2.015
					5.428
					7.673
					6.855
					6.988
					4.53
					6.363
					6.724
					5.949
					7.365
					6.479
					7.275
					5.763
					5.607
					4.214
					5.76
					6.566
					4.897
					5.663
					5.911
					4.703
					3.647
					4.966
					6.811
					3.837
					3.351
					2.588
					2.713
					3.474
					7.666
					2.364
					6.681
					4.533
					3.332
					4.399
					4.867
					4.352
					5.794
					8.764
					7.316
					7.16
					5.006
					3.114
					4.237
					4.594
					1.651
					3.814
					5.597
					5.318
					6.554
					5.09
					6.325
					4.833
					4.697
					10.596
					6.901
					3.046
					6.862
					9.125
					9.727
					3.37
					4.433
					7.026
				plotted
				mean	7.01628	0.167536
				STDEV	3.55192	0.163366
				median	6.792	0.134
