# Supplementary material for: Correlative light electron ion microscopy reveals in vivo localisation of bedaquiline in Mycobacterium tuberculosis–infected lungs
Source: PLoS Biol. 2020 Dec 31;18(12):e3000879. doi: 10.1371/journal.pbio.3000879 (PMC7810513; doi:10.1371/journal.pbio.3000879)
Supplement: S2 Data — BDQ, bedaquiline; CFU, colony-forming unit. (XLSX) [file pbio.3000879.s007.xlsx]

## Sheet: Sheet1
	Lung CFU (log10)
	day0	day28 no BDQ	day28 + BDQ
	2.25527	7.44091	6.48572
	2.5563	7.44932	6.24055
	2.38021	7.18469	6.24055
	2.5563	7.1529	6.34635
	2.47712	7.24797	6.12057
plotted
mean	2.44504	7.29516	6.28675
STDEV	0.128455	0.141136	0.136954
