# Supplementary material for: Correlative light electron ion microscopy reveals in vivo localisation of bedaquiline in Mycobacterium tuberculosis–infected lungs
Source: PLoS Biol. 2020 Dec 31;18(12):e3000879. doi: 10.1371/journal.pbio.3000879 (PMC7810513; doi:10.1371/journal.pbio.3000879)
Supplement: S3 Data — BDQ, bedaquiline; PMN, polymorphonuclear; μCT, micro-computed tomography. (XLSX) [file pbio.3000879.s008.xlsx]

## Sheet: Sheet1
	Normalised 79Br- (BDQ) Signal per Cell type Mean pixel intensity (AU)
	polymorphonuclear cells (PMN)		Foamy Cells
	Non-Treated	Treated	Non-Treated	Treated
	0.0636988	2.50186	0.157578	0.802634
	0.0698441	1.63307	0.100922	0.521247
	0.152975	2.82555	0.088275	1.5292
	0.121414	1.43135	0.133648	1.19187
	0.0393414	2.55186	0.0723503	2.38199
	0.0570995	4.00931	0.137407	2.25687
	0.147503	2.3142	0.197273	1.84998
	0.0866775	1.88699	0.0699077	3.69321
	0.0688616	2.22754	0.124639	2.26781
	0.0696052	1.4981	0.18525	1.09645
	0.12588	1.14529	0.124908	1.85923
		0.961416	0.0775619	1.19793
			0.0907994	2.05653
			0.10865	2.09609
			0.102286	3.10784
			0.062997	3.29771
			0.104466	2.82458
			0.134315	1.3592
			0.123851	3.80419
			0.10757	2.80455
			0.146979	1.91763
			0.113751	1.20749
			0.154056	0.927235
			0.103001	1.20905
			0.142533	0.788173
			0.128568	2.5021
			0.0918375	2.38797
			0.176743	1.0811
			0.164156	0.801517
			0.127413	1.93572
			0.106135	1.56293
			0.163971	1.28133
			0.154284	2.32636
			0.135747	1.18461
			0.150983	1.73447
			0.167787	1.70906
			0.199204	2.64708
			0.1717	1.5652
plotted
mean	0.0911729	2.08221	0.12904	1.86232
STDEV	0.0389259	0.846196	0.0355403	0.824511
median	0.0698441	2.05727	0.12799	1.79223
